# Supplementary material for: Effect of high temperatures on sex ratio and differential expression analysis (RNA-seq) of sex-determining genes in Oreochromis niloticus from different river basins in Benin
Source: Environ Epigenet. 2024 Jan 13;9(1):dvad009. doi: 10.1093/eep/dvad009 (PMC10939319; doi:10.1093/eep/dvad009)
Supplement: dvad009_Supp [file dvad009_supp.zip]

Archive with 7 entries (7 files):
- suppl_data/List of Figures, Tables, and Supplementary Files.docx
- suppl_data/Supplementary_Fig 1.pdf
- suppl_data/Supplementary_Fig 2.pdf
- suppl_data/Supplementary_Fig 3.pdf
- suppl_data/Supplementary_Fig 4.pdf
- suppl_data/Supplementary_Fig 5.pdf
- suppl_data/Supplementary_Tables.xlsx
