# Supplementary material for: Effect of high temperatures on sex ratio and differential expression analysis (RNA-seq) of sex-determining genes in Oreochromis niloticus from different river basins in Benin
Source: Environ Epigenet. 2024 Jan 13;9(1):dvad009. doi: 10.1093/eep/dvad009 (PMC10939319; doi:10.1093/eep/dvad009)
Supplement: dvad009_Supp [file dvad009_supp.zip › suppl_data/Supplementary_Tables.xlsx]

## Sheet: Supplementary_Table 1
Population	Family ID	Treatment	Genotype	N_Total	N_Alive	% Alive	%Relative_Survive	pvalue_%RS	N_Sexed	N_Male	% Male	Inversion Rate (IR%)	pvalue_IR%
Gbassa	GB_F1	Control	XX/XY	500	404	80.8	75	***	228	121	53.1	18
	GB_F1	Ltherm	XX/XY	500	476	95.2			319	196	61.4
	GB_F2	Control	XX/XY	450	427	94.9	-18	***	120	57	47.5	34	*
	GB_F2	Ltherm	XX/XY	450	350	77.8			127	83	65.4
	GB_F3	Control	XX/XY	383	330	86.2	24.5		122	66	54.1	27
	GB_F3	Ltherm	XX/XY	383	343	89.6			131	87	66.4
	GB_F4	Control	XX/XY	474	302	63.7	-15	*	104	50	48.1	33	*
	GB_F4	Ltherm	XX/XY	474	258	54.4			109	71	65.1
Gobé	GO_F1	Control	XX/XY	400	323	80.8	-2.5		100	69	69	73	***
	GO_F1	Ltherm	XX/XY	400	315	78.8			97	89	91.8
	GO_F2	Control	XX/XY	420	394	93.8	-12	***	178	178	100	0
	GO_F2	Ltherm	XX/XY	420	347	82.6			155	155	100
	GO_F3	Control	XX/XY	450	420	93.3	-18	***	143	72	50.4	26
	GO_F3	Ltherm	XX/XY	450	345	76.7			115	73	63.5
	GO_F4	Control	XX/XY	475	418	88	26.3		294	260	88.4	76	***
	GO_F4	Ltherm	XX/XY	475	433	91.2			324	315	97.2
Nangbéto	NGT_F1	Control	XX/XY	122	112	91.8	-8.9		30	14	46.7	100	***
	NGT_F1	Ltherm	XX/XY	122	102	83.6			19	19	100
	NGT_F3	Control	XX/XY	387	363	93.8	29.4		100	55	55	12
	NGT_F3	Ltherm	XX/XY	388	371	95.6			149	90	60.4
	NGT_F4	Control	XX/XY	423	344	81.3	58	***	180	105	58.3	25
	NGT_F4	Ltherm	XX/XY	424	391	92.2			220	151	68.6
	NGT_F5	Control	XX/XY	150	149	99.3	-7	*	77	35	45.5	16
	NGT_F5	Ltherm	XX/XY	150	139	92.7			63	34	54
Sohoumè	SH_F1	Control	XX/XY	390	358	91.8	-6.2		92	53	57.6	70	***
	SH_F1	Ltherm	XX/XY	390	336	86.2			87	76	87.4
	SH_F2	Control	XX/XY	227	218	96	-5.05		82	61	74.4	53
	SH_F2	Ltherm	XX/XY	227	207	91.2			67	59	88.1
	SH_F3	Control	XX/XY	359	274	76.3	38	*	64	34	53.1	40	*
	SH_F3	Ltherm	XX/XY	374	319	85.3			145	104	71.7
Togbadji	TG_F1	Control	XX/XY	151	130	86.1	-18	**	48	26	54.2	56
	TG_F1	Ltherm	XX/XY	151	107	70.9			25	20	80
	TG_F2	Control	XX/XY	150	121	80.7	-19	*	31	20	64.5	100	**
	TG_F2	Ltherm	XX/XY	150	98	65.3			21	21	100
	TG_F4	Control	XX/XY	237	232	97.9	-7	*	84	46	54.8	42	*
	TG_F4	Ltherm	XX/XY	237	217	91.6			111	82	73.9
	TG_F5	Control	XX/XY	486	445	91.6	-17	***	206	112	54.4	70	***
	TG_F5	Ltherm	XX/XY	500	382	76.4			241	208	86.3
	TG_F6	Control	XX/XY	500	482	96.4	-4	*	303	156	51.5	60	***
	TG_F6	Ltherm	XX/XY	500	462	92.4			286	231	80.8
For each family * marks the significance of the difference in the treatment versus control batch for both relative survival and inversion rate. (*P ˂ 0.05; **P ˂ 0.01; ***P ˂ 0.001)
Supplementary_Table 1: Survival (%Alive), male (%Male) and inversion rates (IR) data for control and treated batches at the family level. N_Total: Initial Number, N_Alive: Number of Survivors, N_Sexed: Number of Sexed Individuals, N_Male: Number of Males

## Sheet: Supplementary_Table 2
Populations	N family	Control				Ltherm
		N Obs	Mean Survival rates ± SD (%)	Median survival rates	Group	N Obs	Mean Survival rates ± SD (%)	Median survival rates	Group
				[P25−P75]				[P25−P75]
Gbassa	4	1807	84 ± 13	84	e	1807	79 ± 18	84	f
				[77-88]				[72-91]
Gobé	4	1745	89 ± 6	91	bcd	1745	82 ± 6	81	e
				[86-94]				[78-85]
Nangbéto	4	1082	92 ± 8	93	a	1084	91 ± 5	92.4	b
				[89-95]				[90-93]
Sohoumè	3	976	88 ± 10	92	bc	991	88 ± 3	86.2	de
				[84-94]				[86-89]
Togbadji	5	1524	91 ± 7	92	b	1538	79 ± 12	76.4	cde
				[86-96]				[80-86]
For a population, batches with different letters significantly differ (P ˂ 0.05) (Control/Ltherm). In a column for the same treatment, populations with different letters show a significant difference (P ˂ 0.05)
Supplementary_Table 2: Mean survival rates and median values on control and high temperature treated batches. N family: Number of family tested, N: Number of individuals, Group: Results of statistical tests of significance between control and treated batches

## Sheet: Supplementary_Table 3
	Gbassa				Gobé				Nangbéto				Sohoumè				Togbadji				All (Male% and Alive%)
	Male% Ctrl	Male%	Alive%	Alive%	Male% Ctrl	Male%	Alive%	Alive%	Male% Ctrl	Male%	Alive%	Alive%	Male% Ctrl	Male%	Alive%	Alive%	Male% Ctrl	Male%	Alive%	Alive%	Male% Ctrl	Male%	Alive%	Alive%
		Ltherm	31 dpf Ctrl	31 dpf Ltherm		Ltherm	31 dpf Ctrl	31 dpf Ltherm		Ltherm	31 dpf Ctrl	31 dpf Ltherm		Ltherm	31 dpf Ctrl	31 dpf Ltherm		Ltherm	31 dpf Ctrl	31 dpf Ltherm		Ltherm	31 dpf Ctrl	31 dpf Ltherm
Male% Ctrl	-	-	-	-	-	-	-	-	-	-	-	-	-	-	-	-	-	-	-	-		-	-	-
Male%	0.2	-	-	-	1	-	-	-	0.4	-	-	-	1	-	-	-	0.3	-	-	-	0.58**	-	-	-
Ltherm
Alive%	-0.2	-	-	-	0.4	-	-	-	-0.8	-	-	-	1	-	-	-	-0.3	-	-	-	-0.13	-	-	-
31 dpf Ctrl
Alive%	-	-0.2	0.2	-	-	0.8	0	-	-	-0.8	0.6	-	-	1	1	-	-	-0.5	0.9	-	-	-0.35	0.44	-
31 dpf Ltherm
Supplementary_Table 3: Correlation between the male rates (Male %) and survival (Alive % 31 dpf) in control (Ctrl) and treated (Lther) batches of different populations

## Sheet: Supplementary_Table 4
Stage	Tissue	Treatment	Genotype	N	Sequencing Type	Stranded	TIN Score mean ± SD	RIN Score mean ± SD	Total	%GC	Reads	Uniquely	Multi
									Reads [10^6]		Length [bp]	mapped	mapped
									mean ± SD		mean (SD)	[%]	[%]
												mean ± SD	mean ± SD
15 Dpf	Gonads	Control	XX/XY	12	PE	YES	78	7	46	49	139	85	4 ± 1
							± 3	± 1	± 1	± 1	± 1	± 2
		Ltherm	XX/XY	12	PE	YES	76	8	46	48	139	88	5 ± 0.4
							± 4	± 0.4	± 3	± 0.4	± 1	± 2
	Brains	Control	XX/XY	12	PE	YES	85	9	43	48	140	89	3 ± 1
							± 3	± 0.2	± 2	± 0.5	± 0.4	± 2
		Ltherm	XX/XY	12	PE	YES	87	9	47	49	141	90	3 ± 0.2
							± 1	± 0.2	± 3	± 1	± 2	± 1
40 Dpf	Gonads	Control	XX/XY	12	PE	YES	73	7	46	49	140	90	4 ± 1
							± 3	± 1	± 2	± 1	± 1	± 1
		Ltherm	XX/XY	12	PE	YES	75	6	43	49	139	81	8 ± 2
							± 1	± 0.4	± 2	± 1	± 1	± 2
	Brains	Control	XX/XY	12	PE	YES	78	7	48	49	140	85	4 ± 0.3
							± 6	± 1	± 3	± 1	± 1	± 3
		Ltherm	XX/XY	12	PE	YES	82	8	45	49	141	89	4 ± 0.3
							± 2	± 1	± 4	± 1	± 1	± 2
	Control: Control batches samples, Ltherm: Treated batches samples, PE: Pair end
Supplementary_Table 4: Characteristics of RNA-seq data

## Sheet: Supplementary_Table 5
Gene symbol	Annotation	Species	Method	Effect	References
esr1	Estrogen receptor 1	O. niloticus, Hippoglossus hippoglossus	Temperature	Feminization/ Masculinization	Wang et al 2019, Yan et al., 2019, Van Nes et Andersen, 2006
esr2	Estrogen receptor 2	Danio rerio, O. niloticus, Hippoglossus hippoglossus	Temperature	Feminization/ Masculinisation	Ribas et al., 2017, Yan et al., 2019, Van Nes et Andersen, 2006
esrrb	Estrogen related receptor beta	Pagellus erythrinus, Pagrus pagrus	-	Feminization	Tsakogiannis et al., 2018
esrra	Estrogen related receptor alpha	Pagellus erythrinus, Pagrus pagrus	-	Masculinization	Tsakogiannis et al., 2018
ara	Androgen receptor alpha	Pagellus erythrinus, Pagrus pagrus	-	Feminization	Tsakogiannis et al., 2018
dmrt1	Doublesex- and mab-3-related transcription factor 1	O. niloticus	Temperature, Gene mutation	Masculinization	Pandit et al., 2015 ; Zhang et al., 2017,
foxl2	Forkhead transcription factor L2	O. niloticus	temperature	Feminization	Li et al., 2014 ; Zhang et al., 2017
amh	Anti-Mullerian hormone	O. niloticus, Cynoglossus semilaevis	Temprerature, Deletion of dmrt1	Masculinization	Poonlaphdecha et al., 2013 ; Cui et al., 2017
hsd11b2	11-beta hydroxysteroid dehydrogenase type 2	Danio rerio	Temperature	Masculinization	Ribas et al., 2017 ; Rajakumar and Senthilkumaran, 2020
cyp11c1	Cytochrome P450, family 11, subfamily C, polypeptide 1	Danio rerio, Takifugu rubripes	Temperature	Masculinization	Ribas et al., 2017 ; Wang et al., 2017
cyp19a1b	Aromatase b (brain isoform)	O. niloticus, Clarias gariepinus	Gene Mutation, Temperature	Feminization	Zhang et al., 2017 ; Santi et al., 2019
cyp19a1a	Aromatase a (gonad isoform)	O. niloticus, Danio rerio	Gene Mutation, Temperature	Feminisation	Zhang et al., 2017 ; Ribas et al., 2017
fshb	Follicle-stimulating hormone beta	Odontesthes bonariensis	Temperature	Masculinisation	Shinoda et al., 2010
lhb	Luteinizing hormone, beta polypeptide	Odontesthes bonariensis	Temperature	Masculinisation	Shinoda et al., 2010
gth-ri (fshr)	Gonadotropin receptor I	Odontesthes bonariensis, Scophthalmus maximus	Temperature	Feminisation	Shinoda et al., 2010 ; Jia et al., 2014
			-
gth-rii (lhr)	Gonadotropin receptor II	Odontesthes bonariensis, Scophthalmus maximus	Temperature	Feminisation	Shinoda et al., 2010 ; Jia et al., 2014
			-
nr3c1	Glucocorticoid receptor	Dicentrarchus labrax, Pagellus erythrinus, Pagruspagrus	Temperature	Masculinisation	Anastasiadi et al., 2018 ; Tsakogiannis et al., 2018
cyp21a2	Cytochrome P450, family 21, subfamily a, polypeptide 2	Epinephelus coioides	17α-methyltestosterone	Masculinisation	Lee et al., 2002
Supplementary_Table 5: List of some genes of interest from the literature

## Sheet: Supplementary_Table 6
Stage	Gene_id	Gene_Name	Gen_Symbol	logFC	FC	AveExpr	adj.P.Val	Cat_DEG	Corr_IR	p.Corr_IR	Cat_IR
Gonad_15 dpf	ENSONIG00000009082	abhydrolase domain containing 4	abhd4	-0.76	0.59108	4.07	0.0067	DOWN_EXP	-0.88	0.02	-
	ENSONIG00000002976	oxysterol binding protein like 3	osbpl3b	-0.88	0.544943	2.38	0.01	DOWN_EXP	-0.95	0.004	-
	ENSONIG00000034627	lysine methyltransferase 5C	Kmt5c	0.5	1.41024	4.9	0.04	UP_EXP	0.85	0.03	+
Brain_15 dpf	ENSONIG00000008507	zinc finger protein aebp2	aebp2	-0.75	0.595717	3.34	0.01	DOWN_EXP	0.87	0.03	+
	ENSONIG00000011640	nuclear respiratory factor 1	nrf1	-0.41	0.752773	3.97	0.04	DOWN_EXP	0.86	0.03	+
Brain_40 dpf	ENSONIG00000020292	red-sensitive opsin	opn1lw1	3.89	14.8071	1.29	0.002	UP_EXP	-0.82	0.05	-
	ENSONIG00000040860	ENSONIG00000040860	Novel Gen	3.3	9.84582	-1.99	0.01	UP_EXP	-0.82	0.05	-
	ENSONIG00000001476	myelin associated glycoprotein	mag	0.88	1.84415	3.29	0.029	UP_EXP	-0.87	0.02	-
Brain_15 dpf	ENSONIG00000030694	ENSONIG00000030694	Novel gene	2.14	4.39937	-0.69	0.0021	UP_EXP	-0.71	0.11	No_Corr
	ENSONIG00000009290	ENSONIG00000009290	Novel gene	1.52	2.86525	2.29	0.0021	UP_EXP	0.39	0.44	No_Corr
	ENSONIG00000007553	ENSONIG00000007553	Novel gene	1.2	2.30397	4.19	0.0021	UP_EXP	0.45	0.37	No_Corr
	ENSONIG00000027530	vacuolar ATPase assembly factor VMA21	vma21	-0.48	0.717003	4.46	0.0027	DOWN_EXP	0.52	0.29	No_Corr
	ENSONIG00000002652	jumonji, AT rich interactive domain 2b	jarid2b	2.72	6.5783	5.21	0.0027	UP_EXP	-0.27	0.6	No_Corr
	ENSONIG00000028115	R3H domain containing 4	r3hdm4[2]	0.98	1.97296	3.28	0.014	UP_EXP	0.2	0.7	No_Corr
	ENSONIG00000009877	ENSONIG00000009877	LOC100709658	1.59	3.01877	-0.34	0.018	UP_EXP	-0.69	0.13	No_Corr
	ENSONIG00000013521	DBH-like monooxygenase protein 2 homolog	moxd1l	1.77	3.4044	0.6	0.031	UP_EXP	-0.45	0.37	No_Corr
	ENSONIG00000027150	si:dkey-19e4.5	si:dkey-19e4.5	-0.59	0.663237	3.63	0.033	DOWN_EXP	-0.08	0.89	No_Corr
	ENSONIG00000016998	phosphoserine aminotransferase 1	psat1	-0.78	0.580767	4.36	0.041	DOWN_EXP	-0.28	0.59	No_Corr
	ENSONIG00000001042	eukaryotic translation initiation factor 4H	eif4h	-1.1	0.466935	6.21	0.049	DOWN_EXP	0.35	0.5	No_Corr
Supplementary_Table 6: List of eight genes identified as DEG, Corr in gonads (15 dpf) and brains respectively at 15 dpf and 40 dpf and list of eleven genes identified as DEG, No_Corr in brains (15 dpf)

## Sheet: Supplementary_Table 7
Gene_id	Gene_Name	Gen_Symbol	logFC	FC	AveExpr	adj.P.Val	Cat_DEG	Corr_IR	p.Corr_IR	Cat_IR
ENSONIG00000006891	1,25-dihydroxyvitamin D(3) 24-hydroxylase, mitochondrial	cyp24a1	3.15	8.87	4.42	0	UP_EXP	-0.89	0.02	-
ENSONIG00000034053	sterol-C5-desaturase	sc5d[2]	-1.2	0.43	4.75	0	DOWN_EXP	0.84	0.03	+
ENSONIG00000005505	high mobility group protein B1	hmgb1b	-0.94	0.52	5.66	0	DOWN_EXP	0.97	0	+
ENSONIG00000012455	cornifelin homolog B	LOC109196533	2.3	4.93	3.94	0	UP_EXP	-0.88	0.02	-
ENSONIG00000012156	proliferation-associated protein 2G4	pa2g4b	-0.96	0.52	6.15	0	DOWN_EXP	0.84	0.03	+
ENSONIG00000007805	ENSONIG00000007805	ENSONIG00000007805	1.7	3.25	4.32	0	UP_EXP	-0.82	0.04	-
ENSONIG00000011941	small nuclear RNA activating complex polypeptide 4	snapc4	-0.94	0.52	5.28	0	DOWN_EXP	0.93	0.01	+
ENSONIG00000002268	aminoacyl tRNA synthetase complex interacting multifunctional protein 2	aimp2	-0.67	0.63	6.65	0	DOWN_EXP	-0.88	0.02	-
ENSONIG00000005562	periostin	postnb	1.69	3.22	7.66	0	UP_EXP	-0.81	0.05	-
ENSONIG00000018857	protein transport protein Sec23B	sec23b	-0.84	0.56	6.34	0	DOWN_EXP	0.82	0.05	+
ENSONIG00000009750	3-oxo-5-beta-steroid 4-dehydrogenase	LOC109194203	2.65	6.26	4.84	0	UP_EXP	-0.95	0	-
ENSONIG00000008699	nuclear receptor subfamily 1 group D member 2	nr1d2a	1.13	2.18	6.95	0	UP_EXP	-0.83	0.04	-
ENSONIG00000017345	tetratricopeptide repeat domain 3	ttc3	-0.43	0.74	5.89	0	DOWN_EXP	0.83	0.04	+
ENSONIG00000007951	integral membrane protein 2C	ITM2C	-1.68	0.31	3.71	0	DOWN_EXP	0.82	0.04	+
ENSONIG00000000402	STE20 like kinase	slka	0.45	1.37	5.26	0	UP_EXP	0.82	0.05	+
ENSONIG00000038951	cytochrome c oxidase subunit 7A1	cox7a1	3.14	8.81	5.33	0	UP_EXP	-0.82	0.05	-
ENSONIG00000012945	syntaxin binding protein 1	stxbp1a	3.03	8.17	4.56	0	UP_EXP	-0.87	0.02	-
ENSONIG00000000047	eukaryotic translation initiation factor 3 subunit E-A	eif3ea	0.53	1.45	8.08	0	UP_EXP	-0.87	0.02	-
ENSONIG00000020153	kinectin 1	ktn1	-0.68	0.62	3.98	0	DOWN_EXP	0.87	0.02	+
ENSONIG00000012711	cytoskeleton associated protein 5	ckap5	-0.58	0.67	6.59	0	DOWN_EXP	0.83	0.04	+
ENSONIG00000004460	sphingomyelin phosphodiesterase 4	smpd4	-0.6	0.66	5.36	0	DOWN_EXP	0.82	0.04	+
ENSONIG00000009833	ENSONIG00000009833	ENSONIG00000009833	2.78	6.89	6.33	0	UP_EXP	-0.88	0.02	-
ENSONIG00000016289	programmed cell death 4	pdcd4b	-0.9	0.54	5.9	0	DOWN_EXP	0.82	0.04	+
ENSONIG00000002863	complement C4	c4b[2]	2.39	5.26	4.3	0	UP_EXP	-0.9	0.01	-
ENSONIG00000014021	ATPase family AAA domain containing 2	ENSONIG00000014021	1.65	3.14	5.67	0	UP_EXP	-0.83	0.04	-
ENSONIG00000000103	sequestosome 1	sqstm1	0.84	1.79	6.96	0	UP_EXP	-0.88	0.02	-
ENSONIG00000011968	insulin receptor substrate 2	irs2a	1.47	2.78	5.12	0	UP_EXP	-0.95	0	-
ENSONIG00000033713	neuronal vesicle trafficking associated 2	nsg2	2.38	5.2	4.49	0	UP_EXP	-0.82	0.04	-
ENSONIG00000019007	RNA-binding protein 5	RBM5	-0.69	0.62	5.57	0	DOWN_EXP	0.91	0.01	+
ENSONIG00000006480	transferrin receptor protein 1	tfr1b	-1.67	0.31	5.26	0	DOWN_EXP	0.83	0.04	+
ENSONIG00000001100	SPT5 homolog, DSIF elongation factor subunit	supt5h	-0.36	0.78	6.17	0	DOWN_EXP	0.86	0.03	+
ENSONIG00000019341	transmembrane protein 131	tmem131	-0.41	0.75	7.05	0	DOWN_EXP	0.88	0.02	+
ENSONIG00000040657	protein phosphatase 1 regulatory subunit 3C	LOC100708503	2.75	6.71	5.02	0	UP_EXP	-0.82	0.05	-
ENSONIG00000037906	fumarylacetoacetate hydrolase (fumarylacetoacetase)	fah	2.65	6.27	4.25	0	UP_EXP	-0.94	0	-
ENSONIG00000000174	tropomodulin 2	tmod2	0.43	1.35	5.61	0	UP_EXP	0.87	0.02	+
ENSONIG00000041197	phosphatidylinositol-5-phosphate 4-kinase, type II, gamma a	pip4k2ca	-0.4	0.76	5.68	0	DOWN_EXP	0.91	0.01	+
ENSONIG00000013421	coronin, actin binding protein, 1Ca	coro1ca	-0.52	0.7	6.25	0	DOWN_EXP	0.94	0.01	+
ENSONIG00000041521	INO80 complex subunit E	ino80e[2]	2.07	4.19	3.99	0	UP_EXP	-0.96	0	-
ENSONIG00000008509	fascin actin-bundling protein 1a	fscn1a	-0.73	0.6	5.19	0	DOWN_EXP	0.92	0.01	+
ENSONIG00000007358	CCR4-NOT transcription complex, subunit 1	cnot1	-0.37	0.77	6.53	0	DOWN_EXP	0.86	0.03	+
ENSONIG00000038594	linkage group 1 C15orf48 homolog	C15orf48	2.67	6.36	3.15	0	UP_EXP	-0.83	0.04	-
ENSONIG00000015974	acid phosphatase 6, lysophosphatidic	acp6	-1.37	0.39	3.74	0	DOWN_EXP	0.99	0	+
ENSONIG00000015930	neurexin-1a	LOC100697588	1.49	2.82	4.54	0	UP_EXP	-0.9	0.02	-
ENSONIG00000004676	endophilin-A2	sh3gl1b	-0.43	0.74	4.88	0	DOWN_EXP	0.82	0.05	+
ENSONIG00000014414	glutamic--pyruvic transaminase	si:ch211-217a12.1	1.15	2.22	7.09	0	UP_EXP	-0.91	0.01	-
ENSONIG00000012384	biglycan	bgnb	1.95	3.87	3.99	0	UP_EXP	-0.98	0	-
ENSONIG00000012021	HECT, UBA and WWE domain containing E3 ubiquitin protein ligase 1	huwe1	-0.32	0.8	7.67	0	DOWN_EXP	0.93	0.01	+
ENSONIG00000008486	Yip1 domain family member 5	yipf5	-0.33	0.8	5.09	0.01	DOWN_EXP	0.92	0.01	+
ENSONIG00000003617	structural maintenance of chromosomes 4	smc4	-0.48	0.72	6.29	0.01	DOWN_EXP	0.83	0.04	+
ENSONIG00000018074	exocyst complex component 7	exoc7	-0.36	0.78	5.59	0.01	DOWN_EXP	0.93	0.01	+
ENSONIG00000006105	myomesin 1b	myom1b	3.13	8.75	5.74	0.01	UP_EXP	-0.97	0	-
ENSONIG00000003117	solute carrier family 34 member 2b	slc34a2b	1.7	3.25	3.27	0.01	UP_EXP	-0.82	0.04	-
ENSONIG00000028799	uncharacterized protein KIAA1522	LOC100708168	0.54	1.45	6.11	0.01	UP_EXP	-0.82	0.05	-
ENSONIG00000016152	apolipoprotein Eb	apoeb	1.05	2.07	9.37	0.01	UP_EXP	-0.85	0.03	-
ENSONIG00000000993	neuronal membrane glycoprotein M6-b	gpm6ba	2.37	5.18	3.69	0.01	UP_EXP	-0.85	0.03	-
ENSONIG00000007824	ATP-binding cassette, sub-family C (CFTR/MRP), member 1	abcc1	-0.25	0.84	7.27	0.01	DOWN_EXP	0.82	0.05	+
ENSONIG00000001016	trifunctional enzyme subunit alpha, mitochondrial	hadhab	-0.41	0.75	6.63	0.01	DOWN_EXP	0.88	0.02	+
ENSONIG00000009248	period circadian protein homolog 1	per1b	1.05	2.07	6.43	0.01	UP_EXP	-0.82	0.04	-
ENSONIG00000001127	glycoprotein M6Aa	gpm6aa	3.43	10.8	3.36	0.01	UP_EXP	-0.84	0.04	-
ENSONIG00000010120	methylsterol monooxygenase 1	msmo1	1.97	3.93	4.94	0.01	UP_EXP	-0.85	0.03	-
ENSONIG00000009868	serine--pyruvate aminotransferase	agxtb	3.2	9.16	4.62	0.01	UP_EXP	-0.87	0.02	-
ENSONIG00000015873	low molecular weight neuronal intermediate filament	zgc:65851	1.51	2.86	4.87	0.02	UP_EXP	-0.88	0.02	-
ENSONIG00000005393	serine/threonine-protein kinase LMTK1	aatka	1.53	2.88	4.07	0.02	UP_EXP	-0.85	0.03	-
ENSONIG00000015882	plastin 3	PLS3	1.33	2.52	4.68	0.02	UP_EXP	-0.96	0	-
ENSONIG00000032779	NA	NA	1.99	3.97	3.5	0.02	UP_EXP	-0.92	0.01	-
ENSONIG00000014392	homogentisate 1,2-dioxygenase	hgd	2.25	4.77	5.28	0.02	UP_EXP	-0.88	0.02	-
ENSONIG00000034350	cytochrome P450 2J2	LOC100702332	2.22	4.66	2.88	0.02	UP_EXP	-0.86	0.03	-
ENSONIG00000034224	ENSONIG00000034224	ENSONIG00000034224	2.47	5.55	1.88	0.02	UP_EXP	-0.86	0.03	-
ENSONIG00000017738	cationic amino acid transporter 2	LOC100690829	1.15	2.22	3.09	0.03	UP_EXP	-0.9	0.02	-
ENSONIG00000003780	latexin	lxn	-0.88	0.54	5.52	0.03	DOWN_EXP	-0.85	0.03	-
ENSONIG00000018136	microtubule-associated protein tau a	mapta	1.58	2.98	3.91	0.04	UP_EXP	-0.9	0.02	-
ENSONIG00000017118	G protein-coupled receptor class C group 5 member B	gprc5b	1.87	3.65	2.6	0.04	UP_EXP	-0.9	0.02	-
ENSONIG00000033766	sorting nexin 12	snx12	-0.23	0.85	5.82	0.04	DOWN_EXP	0.82	0.05	+
ENSONIG00000007765	adducin 1	add1	-0.45	0.73	6.36	0.04	DOWN_EXP	0.95	0	+
ENSONIG00000039405	SRY-box transcription factor 2	sox2	2.64	6.25	2.9	0.05	UP_EXP	-0.83	0.04	-
Supplementary_Table 7: List of 75 DEGs and Corrs genes in the gonads at 40 Dpf

## Sheet: Supplementary_Table 8
GO terms	Gonads
	15 dpf	40 dpf
Development of primary male sexual characteristics	DSG	-
	LOC100699971
Sex determination	-	↑Exp	-Corr
		dmrt1, wt1a, wt1b, cyp17, sox9b, sox9a, insra, tcf21, nr5a1(sf1), nr0b1(dax1), insrb	dmrt1, wt1a, cyp17, tcf21, nr0b1(dax1)
Response to heat	-	↓Exp
		ddx6, aaas, NUP54, nup85, seh1l, ddx61, nup43, eif2b1, rae1, nup50, nup35, gclc, CHORDC1, eif2b5, nup37, dnaja3a, HDAC2, ndc1, dnajc2, nup160, eif2b4, rpa3, hikeshi, nup58, STUB1, nup88, dnaja3b, nup133, sumo1, ywhae1, slu7, nup93, ANO1, nup107, ptges3b, bag4, hspd1, CLPB, nup155, pdcd6, atr, rpa1, si:dkey-33c12.12, rptor, rpa2, nup210, DNAJA2, sec13, MAPKAPK2, mlst8, atxn3, nup188, eif2b2, RANBP…
Supplementary_Table 8: lists of genes involved in three GO terms in the gonads at 15 and 40 dpf
